# Supplementary material for: Targeting P4HA1 Inhibits Colorectal Cancer Growth, Metastasis, and Tumor‐Associated Macrophage Infiltration via P4HA2‐PI3K‐AKT Pathway
Source: Immun Inflamm Dis. 2025 Dec 30;13(12):e70315. doi: 10.1002/iid3.70315 (PMC12753198; doi:10.1002/iid3.70315)
Supplement: Supplementary file 3 — Supplemental Table 3: the potential interaction target of P4HA1. [file IID3-13-e70315-s002.xlsx]

## Sheet: Sheet1
supplemental table 3. the potential interaction target of P4HA1
Interaction	Interactor	Name	Experiments	Category	Method Score	Annotation Score	Interaction Score	Confidence
532051	P13674	P4HA1	1	Small-scale	0.53	1	0.73	High
180003	O15460	P4HA2	1	High-throughput	0.44	1	0.665	High
156596	O14829	PPE1	1	High-throughput	0.48	0.9	0.656	High
532133	Q16630	CPSF6	2	High-throughput	0.66	0.6	0.628	High
532149	Q6ZMQ8	LMTK1	2	High-throughput	0.64	0.6	0.618	High
259689	O75340	PDCD6	1	Small-scale	0.38	1	0.618	High
532245	Q9UBV8	PEF1	1	Small-scale	0.38	1	0.618	High
423124	P07237	PDIA1	2	High-throughput	0.62	0.6	0.611	High
532116	Q13618	CUL3	2	High-throughput	0.62	0.6	0.611	High
532256	Q9Y3Q8	T22D4	3	High-throughput	0.74	0.5	0.609	High
204985	O43493	TGON2	2	High-throughput	0.57	0.6	0.584	High
226399	O60260	PRKN	2	High-throughput	0.57	0.6	0.584	High
532193	Q96L12	CALR3	2	High-throughput	0.57	0.6	0.584	High
532125	Q15293	RCN1	1	High-throughput	0.33	1	0.575	High
532146	Q6UN15	FIP1	2	High-throughput	0.66	0.5	0.574	High
532191	Q96JM7	LMBL3	2	High-throughput	0.66	0.5	0.574	High
532247	Q9UKF6	CPSF3	2	High-throughput	0.66	0.5	0.574	High
532250	Q9Y215	COLQ	2	High-throughput	0.66	0.5	0.574	High
368907	P03372	ESR1	2	High-throughput	0.54	0.6	0.571	High
501621	P11021	BIP	2	High-throughput	0.54	0.6	0.571	High
532241	Q9P0L0	VAPA	2	High-throughput	0.54	0.6	0.571	High
532101	P80303	NUCB2	1	High-throughput	0.33	0.9	0.546	High
317808	O95639	CPSF4	1	High-throughput	0.48	0.6	0.536	High
358463	P02452	CO1A1	1	Small-scale	0.48	0.6	0.536	High
358594	P02458	CO2A1	1	High-throughput	0.48	0.6	0.536	High
383572	P04626	ERBB2	1	High-throughput	0.48	0.6	0.536	High
441052	P08572	CO4A2	1	High-throughput	0.48	0.6	0.536	High
532058	P27658	CO8A1	1	High-throughput	0.48	0.6	0.536	High
532063	P29400	CO4A5	1	High-throughput	0.48	0.6	0.536	High
532070	P39060	COIA1	1	High-throughput	0.48	0.6	0.536	High
532074	P46939	UTRN	1	High-throughput	0.48	0.6	0.536	High
532086	P53621	COPA	1	High-throughput	0.48	0.6	0.536	High
532108	Q05397	FAK1	1	High-throughput	0.48	0.6	0.536	High
532109	Q05707	COEA1	1	High-throughput	0.48	0.6	0.536	High
532110	Q07092	COGA1	1	High-throughput	0.48	0.6	0.536	High
532115	Q13425	SNTB2	1	High-throughput	0.48	0.6	0.536	High
532118	Q14031	CO4A6	1	High-throughput	0.48	0.6	0.536	High
532156	Q8IVT5	KSR1	1	High-throughput	0.48	0.6	0.536	High
532157	Q8IWL3	HSC20	1	High-throughput	0.48	0.6	0.536	High
532163	Q8N684	CPSF7	1	High-throughput	0.48	0.6	0.536	High
532183	Q92838	EDA	1	High-throughput	0.48	0.6	0.536	High
532211	Q9GZZ9	UBA5	1	High-throughput	0.48	0.6	0.536	High
532259	Q9Y5B0	CTDP1	1	High-throughput	0.48	0.6	0.536	High
532131	Q15773	MLF2	1	High-throughput	0.49	0.55	0.518	High
429816	P07711	CATL1	1	High-throughput	0.44	0.6	0.515	High
532056	P25774	CATS	1	High-throughput	0.44	0.6	0.515	High
532248	Q9ULY5	CLC4E	1	High-throughput	0.44	0.6	0.515	High
127444	O00411	RPOM	1	High-throughput	0.48	0.55	0.513	High
199531	O43283	M3K13	1	High-throughput	0.48	0.55	0.513	High
532106	Q02750	MP2K1	1	High-throughput	0.48	0.55	0.513	High
532185	Q969S8	HDA10	1	High-throughput	0.48	0.55	0.513	High
532203	Q9BT40	INP5K	1	High-throughput	0.48	0.55	0.513	High
532237	Q9NXF1	TEX10	1	High-throughput	0.48	0.55	0.513	High
532057	P27487	DPP4	1	High-throughput	0.44	0.55	0.493	High
149964	O14595	CTDS2	1	High-throughput	0.48	0.5	0.489	High
151701	O14654	IRS4	1	High-throughput	0.48	0.5	0.489	High
208888	O43638	FOXS1	1	High-throughput	0.48	0.5	0.489	High
278724	O75937	DNJC8	1	High-throughput	0.48	0.5	0.489	High
436668	P08151	GLI1	1	High-throughput	0.48	0.5	0.489	High
532068	P35916	VGFR3	1	High-throughput	0.48	0.5	0.489	High
532080	P49750	YLPM1	1	High-throughput	0.48	0.5	0.489	High
532087	P55316	FOXG1	1	High-throughput	0.48	0.5	0.489	High
532088	P55318	FOXA3	1	High-throughput	0.48	0.5	0.489	High
532090	P58012	FOXL2	1	High-throughput	0.48	0.5	0.489	High
532100	P68400	CSK21	1	High-throughput	0.48	0.5	0.489	High
532112	Q12996	CSTF3	1	High-throughput	0.48	0.5	0.489	High
532119	Q14498	RBM39	1	High-throughput	0.48	0.5	0.489	High
532129	Q15459	SF3A1	1	High-throughput	0.48	0.5	0.489	High
532138	Q53EQ6	TIGD5	1	High-throughput	0.48	0.5	0.489	High
532161	Q8N1G0	ZN687	1	High-throughput	0.48	0.5	0.489	High
532171	Q8NF99	ZN397	1	High-throughput	0.48	0.5	0.489	High
532182	Q92797	SYMPK	1	High-throughput	0.48	0.5	0.489	High
532188	Q96AY4	TTC28	1	High-throughput	0.48	0.5	0.489	High
532205	Q9BYG5	PAR6B	1	High-throughput	0.48	0.5	0.489	High
532207	Q9BZS1	FOXP3	1	High-throughput	0.48	0.5	0.489	High
532210	Q9C0J8	WDR33	1	High-throughput	0.48	0.5	0.489	High
532216	Q9H4L4	SENP3	1	High-throughput	0.48	0.5	0.489	High
532235	Q9NWS9	ZN446	1	High-throughput	0.48	0.5	0.489	High
532249	Q9UM73	ALK	1	High-throughput	0.48	0.5	0.489	High
532255	Q9Y3B4	SF3B6	1	High-throughput	0.48	0.5	0.489	High
532257	Q9Y468	LMBL1	1	High-throughput	0.48	0.5	0.489	High
532258	Q9Y4J8	DTNA	1	High-throughput	0.48	0.5	0.489	High
532260	Q9Y5S9	RBM8A	1	High-throughput	0.48	0.5	0.489	High
532174	Q8NI22	MCFD2	1	High-throughput	0.33	0.7	0.481	High
216163	O43852	CALU	1	High-throughput	0.38	0.6	0.479	High
373618	P04049	RAF1	1	High-throughput	0.38	0.6	0.479	High
377058	P04150	GCR	1	Small-scale	0.38	0.6	0.479	High
435521	P08069	IGF1R	1	High-throughput	0.38	0.6	0.479	High
441418	P08581	MET	1	High-throughput	0.38	0.6	0.479	High
507821	P11362	FGFR1	1	High-throughput	0.38	0.6	0.479	High
509501	P11441	UBL4A	1	High-throughput	0.38	0.6	0.479	High
525835	P13164	IFM1	1	High-throughput	0.38	0.6	0.479	High
528452	P13569	CFTR	1	High-throughput	0.38	0.6	0.479	High
531700	P13667	PDIA4	1	High-throughput	0.38	0.6	0.479	High
532065	P30530	UFO	1	High-throughput	0.38	0.6	0.479	High
532069	P36888	FLT3	1	High-throughput	0.38	0.6	0.479	High
532091	P60468	SC61B	1	High-throughput	0.38	0.6	0.479	High
532092	P60953	CDC42	1	High-throughput	0.38	0.6	0.479	High
532114	Q13217	DNJC3	1	High-throughput	0.38	0.6	0.479	High
532124	Q15058	KIF14	1	High-throughput	0.38	0.6	0.479	High
532136	Q16832	DDR2	1	High-throughput	0.38	0.6	0.479	High
532137	Q2MV58	TECT1	1	High-throughput	0.38	0.6	0.479	High
532141	Q5JZY3	EPHAA	1	High-throughput	0.38	0.6	0.479	High
532150	Q6ZMZ3	SYNE3	1	High-throughput	0.38	0.6	0.479	High
532158	Q8IXB1	DJC10	1	High-throughput	0.38	0.6	0.479	High
532159	Q8IXL6	FA20C	1	High-throughput	0.38	0.6	0.479	High
532187	Q96AG4	LRC59	1	High-throughput	0.38	0.6	0.479	High
532227	Q9NRS4	TMPS4	1	High-throughput	0.38	0.6	0.479	High
532244	Q9UBS4	DJB11	1	High-throughput	0.38	0.6	0.479	High
532246	Q9UGI0	ZRAN1	1	High-throughput	0.38	0.6	0.479	High
177809	O15393	TMPS2	1	High-throughput	0.44	0.5	0.47	High
431167	P07858	CATB	1	High-throughput	0.44	0.5	0.47	High
532153	Q86T26	TM11B	1	High-throughput	0.44	0.5	0.47	High
532175	Q8TER5	ARH40	1	High-throughput	0.44	0.5	0.47	High
532180	Q8WXI8	CLC4D	1	High-throughput	0.44	0.5	0.47	High
532195	Q96LT9	RNPC3	1	High-throughput	0.44	0.5	0.47	High
148344	O14578	CTRO	1	High-throughput	0.38	0.55	0.458	High
157519	O14880	MGST3	1	High-throughput	0.38	0.55	0.458	High
456797	P09958	FURIN	1	High-throughput	0.38	0.55	0.458	High
503349	P11142	HSP7C	1	High-throughput	0.38	0.55	0.458	High
525403	P13073	COX41	1	High-throughput	0.38	0.55	0.458	High
532082	P50750	CDK9	1	High-throughput	0.38	0.55	0.458	High
532154	Q86TM6	SYVN1	1	High-throughput	0.38	0.55	0.458	High
532155	Q86UV5	UBP48	1	Small-scale	0.38	0.55	0.458	High
532190	Q96I36	COX14	1	High-throughput	0.38	0.55	0.458	High
532228	Q9NS69	TOM22	1	High-throughput	0.38	0.55	0.458	High
532236	Q9NWT8	AKIP	1	High-throughput	0.38	0.55	0.458	High
532240	Q9NZC7	WWOX	1	High-throughput	0.38	0.55	0.458	High
174591	O15294	OGT1	1	High-throughput	0.42	0.5	0.457	High
532096	P61956	SUMO2	1	High-throughput	0.42	0.5	0.457	High
48250	A0FGR8	ESYT2	1	High-throughput	0.33	0.6	0.445	High
99768	F5H6I7	F5H6I7	1	High-throughput	0.33	0.6	0.445	High
258897	O75298	RTN2	1	High-throughput	0.33	0.6	0.445	High
276998	O75886	STAM2	1	High-throughput	0.33	0.6	0.445	High
532173	Q8NHH9	ATLA2	1	High-throughput	0.33	0.6	0.445	High
306974	O95197	RTN3	1	High-throughput	0.33	0.6	0.445	High
310489	O95292	VAPB	1	High-throughput	0.33	0.6	0.445	High
432532	P07910	HNRPC	1	High-throughput	0.33	0.6	0.445	High
532059	P27797	CALR	1	High-throughput	0.33	0.6	0.445	High
532060	P27824	CALX	1	High-throughput	0.33	0.6	0.445	High
532081	P49755	TMEDA	1	High-throughput	0.33	0.6	0.445	High
532089	P57078	RIPK4	1	High-throughput	0.33	0.6	0.445	High
532121	Q15006	EMC2	1	High-throughput	0.33	0.6	0.445	High
532126	Q15363	TMED2	1	High-throughput	0.33	0.6	0.445	High
532139	Q53GQ0	DHB12	1	High-throughput	0.33	0.6	0.445	High
532160	Q8IZE3	PACE1	1	High-throughput	0.33	0.6	0.445	High
532167	Q8NBQ5	DHB11	1	High-throughput	0.33	0.6	0.445	High
532169	Q8NEZ2	VP37A	1	High-throughput	0.33	0.6	0.445	High
532179	Q8WXF7	ATLA1	1	High-throughput	0.33	0.6	0.445	High
532192	Q96KG9	SCYL1	1	High-throughput	0.33	0.6	0.445	High
532201	Q9BS26	ERP44	1	High-throughput	0.33	0.6	0.445	High
532202	Q9BSJ8	ESYT1	1	High-throughput	0.33	0.6	0.445	High
532224	Q9NQC3	RTN4	1	High-throughput	0.33	0.6	0.445	High
532243	Q9UBF2	COPG2	1	High-throughput	0.33	0.6	0.445	High
532253	Q9Y394	DHRS7	1	High-throughput	0.33	0.6	0.445	High
532254	Q9Y3A6	TMED5	1	High-throughput	0.33	0.6	0.445	High
532262	Q9Y678	COPG1	1	High-throughput	0.33	0.6	0.445	High
532073	P42858	HD	1	High-throughput	0.35	0.55	0.438	High
308367	O95235	KI20A	1	High-throughput	0.38	0.5	0.437	High
441857	P08621	RU17	1	High-throughput	0.38	0.5	0.437	High
532055	P17948	VGFR1	1	High-throughput	0.38	0.5	0.437	High
532062	P29323	EPHB2	1	High-throughput	0.38	0.5	0.437	High
532075	P48431	SOX2	1	High-throughput	0.38	0.5	0.437	High
532094	P61586	RHOA	1	High-throughput	0.38	0.5	0.437	High
532105	Q01628	IFM3	1	High-throughput	0.38	0.5	0.437	High
532107	Q03112	MECOM	1	High-throughput	0.38	0.5	0.437	High
532111	Q12805	FBLN3	1	Small-scale	0.38	0.5	0.437	High
532143	Q6NUS6	TECT3	1	High-throughput	0.38	0.5	0.437	High
532151	Q6ZTA4	TRI67	1	High-throughput	0.38	0.5	0.437	High
532194	Q96LL9	DJC30	1	High-throughput	0.38	0.5	0.437	High
532199	Q9BQA1	MEP50	1	High-throughput	0.38	0.5	0.437	High
532215	Q9H4D1	Q9H4D1	1	High-throughput	0.38	0.5	0.437	High
532220	Q9HAZ2	PRD16	1	High-throughput	0.38	0.5	0.437	High
532231	Q9NUM4	T106B	1	High-throughput	0.38	0.5	0.437	High
50087	A1L0T0	HACL2	1	High-throughput	0.33	0.55	0.426	High
58044	A2RRP1	NBAS	1	High-throughput	0.33	0.55	0.426	High
199270	O43264	ZW10	1	High-throughput	0.33	0.55	0.426	High
202820	O43402	EMC8	1	High-throughput	0.33	0.55	0.426	High
266100	O75477	ERLN1	1	High-throughput	0.33	0.55	0.426	High
335351	P00387	NB5R3	1	High-throughput	0.33	0.55	0.426	High
532072	P42694	HELZ	1	High-throughput	0.33	0.55	0.426	High
532076	P48444	COPD	1	High-throughput	0.33	0.55	0.426	High
532077	P48729	KC1A	1	High-throughput	0.33	0.55	0.426	High
532079	P49419	AL7A1	1	High-throughput	0.33	0.55	0.426	High
532083	P51571	SSRD	1	High-throughput	0.33	0.55	0.426	High
532084	P51572	BAP31	1	High-throughput	0.33	0.55	0.426	High
532085	P53618	COPB	1	High-throughput	0.33	0.55	0.426	High
532099	P62979	RS27A	1	High-throughput	0.33	0.55	0.426	High
532104	Q00765	REEP5	1	High-throughput	0.33	0.55	0.426	High
532113	Q13162	PRDX4	1	High-throughput	0.33	0.55	0.426	High
532120	Q14697	GANAB	1	High-throughput	0.33	0.55	0.426	High
532122	Q15041	AR6P1	1	High-throughput	0.33	0.55	0.426	High
532127	Q15392	DHC24	1	High-throughput	0.33	0.55	0.426	High
532130	Q15738	NSDHL	1	High-throughput	0.33	0.55	0.426	High
532147	Q6UWP7	LCLT1	1	High-throughput	0.33	0.55	0.426	High
532162	Q8N5K1	CISD2	1	High-throughput	0.33	0.55	0.426	High
532164	Q8N766	EMC1	1	High-throughput	0.33	0.55	0.426	High
532168	Q8NEN9	PDZD8	1	High-throughput	0.33	0.55	0.426	High
532186	Q969X5	ERGI1	1	High-throughput	0.33	0.55	0.426	High
532204	Q9BTX1	NDC1	1	High-throughput	0.33	0.55	0.426	High
532206	Q9BZH6	WDR11	1	High-throughput	0.33	0.55	0.426	High
532209	Q9C0E8	LNP	1	High-throughput	0.33	0.55	0.426	High
532223	Q9HDC9	APMAP	1	High-throughput	0.33	0.55	0.426	High
532229	Q9NTJ5	SAC1	1	High-throughput	0.33	0.55	0.426	High
532239	Q9NZ01	TECR	1	High-throughput	0.33	0.55	0.426	High
532067	P35606	COPB2	1	High-throughput	0.33	0.5	0.407	High
532212	Q9H0H5	RGAP1	1	High-throughput	0.33	0.5	0.407	High
532214	Q9H3N1	TMX1	1	High-throughput	0.33	0.5	0.407	High
532238	Q9NYI0	PSD3	1	High-throughput	0.33	0.5	0.407	High
532134	Q16637	SMN	2	Small-scale	0.57	0.16	0.305	High
126906	O00401	WASL	1	High-throughput	0.48	0.16	0.279	Low
149539	O14579	COPE	1	High-throughput	0.48	0.16	0.279	Low
157704	O14893	GEMI2	1	High-throughput	0.48	0.16	0.279	Low
268593	O75533	SF3B1	1	High-throughput	0.48	0.16	0.279	Low
345817	P01106	MYC	1	High-throughput	0.48	0.16	0.279	Low
378820	P04196	HRG	1	High-throughput	0.48	0.16	0.279	Low
446495	P09012	SNRPA	1	High-throughput	0.48	0.16	0.279	Low
448541	P09234	RU1C	1	High-throughput	0.48	0.16	0.279	Low
508313	P11387	TOP1	1	High-throughput	0.48	0.16	0.279	Low
532052	P14678	RSMB	1	High-throughput	0.48	0.16	0.279	Low
532066	P33240	CSTF2	1	High-throughput	0.48	0.16	0.279	Low
532097	P62306	RUXF	1	High-throughput	0.48	0.16	0.279	Low
532098	P62316	SMD2	1	High-throughput	0.48	0.16	0.279	Low
532117	Q14003	KCNC3	1	High-throughput	0.48	0.16	0.279	Low
532128	Q15427	SF3B4	1	High-throughput	0.48	0.16	0.279	Low
532140	Q5EBL2	ZN628	1	High-throughput	0.48	0.16	0.279	Low
532145	Q6SPF0	SAMD1	1	High-throughput	0.48	0.16	0.279	Low
532165	Q8N8D1	PDCD7	1	High-throughput	0.48	0.16	0.279	Low
532176	Q8TF50	ZN526	1	High-throughput	0.48	0.16	0.279	Low
532178	Q8WXD5	GEMI6	1	High-throughput	0.48	0.16	0.279	Low
532184	Q92985	IRF7	1	High-throughput	0.48	0.16	0.279	Low
532196	Q96PK6	RBM14	1	High-throughput	0.48	0.16	0.279	Low
532197	Q96QS6	PSKH2	1	High-throughput	0.48	0.16	0.279	Low
532218	Q9H4P4	RNF41	1	High-throughput	0.48	0.16	0.279	Low
532230	Q9NTZ6	RBM12	1	High-throughput	0.48	0.16	0.279	Low
532234	Q9NWA0	MED9	1	High-throughput	0.48	0.16	0.279	Low
532242	Q9P270	SLAI2	1	High-throughput	0.48	0.16	0.279	Low
532251	Q9Y2A7	NCKP1	1	High-throughput	0.48	0.16	0.279	Low
328720	O95985	TOP3B	1	High-throughput	0.44	0.16	0.269	Low
532061	P29083	T2EA	1	High-throughput	0.44	0.16	0.269	Low
532144	Q6NWY9	PR40B	1	High-throughput	0.44	0.16	0.269	Low
532252	Q9Y324	FCF1	1	High-throughput	0.44	0.16	0.269	Low
100438	F7VJQ1	APRIO	1	High-throughput	0.38	0.16	0.249	Low
164348	O15016	TRI66	1	High-throughput	0.38	0.16	0.249	Low
209632	O43663	PRC1	1	High-throughput	0.38	0.16	0.249	Low
243862	O60885	BRD4	1	High-throughput	0.38	0.16	0.249	Low
532053	P15144	AMPN	1	High-throughput	0.38	0.16	0.249	Low
532054	P17676	CEBPB	1	High-throughput	0.38	0.16	0.249	Low
532064	P29401	TKT	1	High-throughput	0.38	0.16	0.249	Low
532071	P41002	CCNF	1	High-throughput	0.38	0.16	0.249	Low
532078	P49116	NR2C2	1	High-throughput	0.38	0.16	0.249	Low
532093	P61081	UBC12	1	High-throughput	0.38	0.16	0.249	Low
532103	Q00341	VIGLN	1	High-throughput	0.38	0.16	0.249	Low
532132	Q16254	E2F4	1	High-throughput	0.38	0.16	0.249	Low
532135	Q16658	FSCN1	1	High-throughput	0.38	0.16	0.249	Low
532142	Q5XPI4	RN123	1	High-throughput	0.38	0.16	0.249	Low
532148	Q6UX01	LMBRL	1	High-throughput	0.38	0.16	0.249	Low
532166	Q8NBF2	NHLC2	1	High-throughput	0.38	0.16	0.249	Low
532170	Q8NEZ5	FBX22	1	High-throughput	0.38	0.16	0.249	Low
532172	Q8NFZ5	TNIP2	1	High-throughput	0.38	0.16	0.249	Low
532181	Q92560	BAP1	1	High-throughput	0.38	0.16	0.249	Low
532208	Q9C0C9	UBE2O	1	High-throughput	0.38	0.16	0.249	Low
532217	Q9H4M7	PKHA4	1	High-throughput	0.38	0.16	0.249	Low
532219	Q9H8V3	ECT2	1	High-throughput	0.38	0.16	0.249	Low
532221	Q9HBL8	NMRL1	1	High-throughput	0.38	0.16	0.249	Low
532222	Q9HCE7	SMUF1	1	High-throughput	0.38	0.16	0.249	Low
532225	Q9NQW6	ANLN	1	High-throughput	0.38	0.16	0.249	Low
532226	Q9NRD1	FBX6	1	High-throughput	0.38	0.16	0.249	Low
200972	O43314	VIP2	1	High-throughput	0.33	0.16	0.232	Low
297716	O94851	MICA2	1	High-throughput	0.33	0.16	0.232	Low
532095	P61923	COPZ1	1	High-throughput	0.33	0.16	0.232	Low
532102	P84085	ARF5	1	High-throughput	0.33	0.16	0.232	Low
532123	Q15042	RB3GP	1	High-throughput	0.33	0.16	0.232	Low
532152	Q712K3	UB2R2	1	High-throughput	0.33	0.16	0.232	Low
532177	Q8WVM8	SCFD1	1	High-throughput	0.33	0.16	0.232	Low
532189	Q96CP6	ASTRA	1	High-throughput	0.33	0.16	0.232	Low
532198	Q96RS6	NUDC1	1	High-throughput	0.33	0.16	0.232	Low
532200	Q9BRX8	PXL2A	1	High-throughput	0.33	0.16	0.232	Low
532213	Q9H2M9	RBGPR	1	High-throughput	0.33	0.16	0.232	Low
532232	Q9NVV0	TM38B	1	High-throughput	0.33	0.16	0.232	Low
532233	Q9NW75	GPTC2	1	High-throughput	0.33	0.16	0.232	Low
532261	Q9Y617	SERC	1	High-throughput	0.33	0.16	0.232	Low
